# Supplementary material for: Biosorption of neodymium on Chlorella vulgaris in aqueous solution obtained from hard disk drive magnets
Source: PLoS One. 2017 Apr 7;12(4):e0175255. doi: 10.1371/journal.pone.0175255 (PMC5384661; doi:10.1371/journal.pone.0175255)
Supplement: S1 Table — (XLSX) [file pone.0175255.s001.xlsx]

## Sheet: Tabelle1
					Pseudo-first order			Pseudo-second order
Temperature (oC)	pH	Biosorbent Dosage (g/L)	Ci Nd (mg/L )	qexp (mg/g)	k1 (1/min)	Qe (mg/g)	R2	k2(1/min)	Qe (mg/g)	R2
21	3	0.5	50	44.6425	0.0013818	17.4341	0.0287	5.1529	44.5286	0.9999
			100	74.3799	0.0034545	78.2168	0.3127	0.0386645	74.594	0.9995
			150	87.0582	0.0062181	37.2907	0.32	0.0361	87.8596	0.9995
			250	83.6145	0.0013818	180.801	0.2793	0.0470537	83.0228	0.9998
21	3	1	50	24.274	0.0057575	2.7746	0.1996	0.451042	24.1546	0.9999
			100	41.0953	0.0029939	20.6395	0.2667	0.000626087	41.6667	0.9997
			150	51.0615	0.0016121	54.1128	0.1874	0.0597062	50.7614	0.9997
			250	60.3955	0.0006909	133.906	0.2298	0.0572255	60.9756	0.9999
21	3	2	50	13.782	0.0009212	30.311	0.1374	0.2548	54.9451	0.9999
			100	25.8183	0.002303	47.1303	0.3167	0.0384	26.1667	0.9999
			150	30.1884	0.0096726	16.2032	0.1739	0.34445	31.4819	0.9998
			250	30.5323	0.0502054	1.14525	0.3975	0.0936333	31.6792	0.9999
21	3	3	50	12.2294	0.0128968	2.51942	0.204	1.76085	12.2249	0.9999
			100	21.034	0.004606	25.0784	0.2287	0.116033	21.1864	0.9998
			150	24.6591	0.0020727	58.4925	0.2192	0.166547	24.7525	0.9999
			250	27.2341	0.0009212	148.388	0.2114	0.131044	27.6243	0.9999
21	4	0.5	50	40.1853	0.0025333	7.46793	0.0935	0.0670361	39.2157	0.9995
			100	79.7876	0.0400722	1.5181	0.4153	0.0190821	81.9672	0.9998
			150	93.7318	0.0057575	13.6113	0.2649	0.05618	94.3396	0.9999
			250	95.5835	0.0009212	114.762	0.151	0.0501136	95.2381	0.9998
21	4	1	50	27.1209	0.0117453	2.09026	0.2404	0.103755	27.5482	0.9999
			100	48.6556	0.0018424	5.80497	0.0833	0.040804	49.505	0.9998
			150	63.5383	0.0043757	26.8658	0.2174	0.0087	64.9425	0.9996
			250	72.3646	0.0011515	26.8658	0.2174	0.0429356	71.9424	0.9996
21	4	2	50	18.4709	0.0105938	2.55918	0.1907	0.155431	18.4502	0.9998
			100	27.0721	0.0025333	23.2167	0.1601	0.0597197	27.1003	0.9989
			150	37.3386	0.0004606	40.785	0.1135	0.411022	36.7647	0.9999
			250	40.1184	0.0004606	133.906	0.1491	0.07688	40.3226	0.9996
21	4	3	50	15.7743	0.0004606	13.1826	0.7142	0.469505	15.9236	0.9999
			100	19.823	0.0048363	28.4381	0.7142	0.169805	19.8807	0.9998
			150	32.6257	0.0020727	20.5968	0.2958	0.0991348	33.1126	0.9999
			250	31.1926	0.0016121	138.484	0.3248	0.0855134	31.348	0.9998
21	5	0.5	50	59.2514	0.0071393	24.5527	0.1931	0.0227613	59.5238	0.9991
			100	93.6428	0.0043757	29.3968	0.0685	0.0261302	94.3396	0.9998
			150	117.419	0.0179634	8.85931	0.2786	0.01764	119.048	0.9999
			250	126.138	0.0099029	120.116	0.5127	0.00761098	126.582	0.9991
21	5	1	50	33.8756	0.0133574	7.78574	0.1967	0.038581	34.2466	0.9991
			100	61.4334	0.0048363	16.323	0.0522	0.0355082	62.1118	0.9998
			150	75.1545	0.0078302	1.38325	0.0182	0.0769087	75.188	0.9999
			250	114.889	0.016121	58.0363	0.425	0.0168091	116.279	0.9996
21	5	2	50	18.9762	0.0145089	2.45301	0.1754	0.0045	20.2222	0.9995
			100	34.3715	0.0108241	7.15484	0.1515	0.0815535	34.8432	0.9999
			150	47.4285	0.0043757	10.4496	0.2118	0.0908592	47.3934	0.9999
			250	66.2239	0.0062181	75.7879	0.3509	0.0394737	66.6667	0.9998
21	5	3	50	14.0512	0.0043757	4.64836	0.1789	0.353034	14.0252	0.9999
			100	25.0478	0.0303996	4.64836	0.1789	0.25549	25.1256	0.9999
			150	38.9921	0.0303996	2.6965	0.328	0.330245	38.9105	0.9999
			250	50.5992	0.0050666	64.9083	0.3067	0.0902535	50.7614	0.9999
35	3	0.5	50	40.0473	0.0096726	5.87219	0.4351	0.027593	41.1523	0.9996
			100	66.5687	0.0027636	2.3681	0.0064	1.20125	64.5161	0.9998
			150	79.4053	0.0029939	38.6812	0.2554	0.0460829	78.7402	0.9998
			250	77.1638	0.0011515	145.646	0.201	0.0325	76.9231	0.9994
35	3	1	50	23.069	0.0052969	5.93062	0.2019	0.0992005	23.0947	0.9998
			100	42.621	0.0016121	16.7571	0.1018	2.7848	42.3729	0.9999
			150	41.768	0.0004606	67.9516	0.1204	0.228484	41.841	0.9999
			250	50.7963	1.1515e-05	149.279	0.1756	0.256107	51.0204	0.9999
35	3	2	50	12.3766	0.0004606	13.9862	0.0751	2.59247	12.1803	0.9999
			100	23.3797	0.0004606	31.232	0.1322	0.353925	23.31	0.9999
			150	25.5164	0.0004606	74.4732	0.2623	0.119815	25.8398	0.9999
			250	30.6963	1.1515e-08	160.177	0.247	0.203125	30.7692	0.9999
35	3	3	50	10.075	0.0006909	9.71181	0.4281	0.508768	10.2249	0.9999
			100	18.297	0.0004606	27.7715	0.3353	0.251716	18.3486	0.9999
			150	21.1008	1.1515e-07	66.1607	0.29	0.379202	21.1416	0.9999
			250	26.1016	1.1515e-07	147.028	0.1826	0.261945	26.1097	0.9999
35	4	0.5	50	43.8515	0.0133574	6.68652	0.2458	0.0270722	44.4444	0.9995
			100	93.5908	0.0163513	14.7945	0.2486	0.0126724	95.2381	0.9995
			150	93.9865	0.0075999	14.0832	0.2584	0.0468167	94.3396	0.9999
			250	98.1887	0.0011515	117.436	0.1505	0.0416148	94.3396	0.9995
35	4	1	50	26.4677	0.0066787	2.40991	0.3204	0.0997399	26.9542	0.9999
			100	55.3927	0.0055272	23.4207	0.2509	0.0186248	58.4795	0.9996
			150	66.8957	0.0096726	7.93963	0.5224	0.0281025	67.1141	0.9997
			250	78.9884	0.0029939	110.332	0.3696	0.00835856	81.3008	0.9984
35	4	2	50	19.0297	0.0142786	3.03249	0.2196	0.108195	19.305	0.9996
			100	28.0669	0.0036848	17.2902	0.4668	0.0571671	29.0698	0.9998
			150	38.3154	0.0013818	38.1505	0.3765	0.067081	38.61	0.9999
			250	44.8219	0.0013818	125.806	0.339	0.0167111	45.6621	0.9986
35	4	3	50	14.206	0.0006909	6.54184	0.202	1.00859	14.2248	0.9999
			100	20.934	0.002303	16.9161	0.4714	0.0882551	21.5054	0.9998
			150	32.1502	0.0011515	23.0409	0.1828	2.41802	32.1543	0.9999
			250	35.7667	0.0009212	114.13	0.2883	0.0270089	36.3636	0.9989
35	5	0.5	50	63.2824	0.0087514	26.3148	0.2909	0.0208	64.1026	0.9989
			100	83.9496	0.0105938	35.0429	0.188	0.0213065	101.01	0.9997
			150	137.344	0.0029939	45.6983	0.0362	0.0081	138.889	0.9986
			250	157.398	0.0204967	46.2168	0.3377	0.00533889	161.29	0.9977
35	5	1	50	32.0004	0.0122059	6.1235	0.0837	0.0544272	31.9489	0.9993
			100	62.6797	0.0032242	20.5494	0.0411	0.0416067	63.2911	0.9998
			150	82.7829	0.0039151	13.2801	0.0134	0.0321841	84.0336	0.9999
			250	90.5588	0.0052969	94.6237	0.2632	0.0275	90.9091	0.9997
35	5	2	50	18.9861	0.0078302	4.68166	0.2372	0.726848	22.5734	0.9949
			100	35.1538	0.0016121	5.71479	0.0025	0.0973841	38.3092	0.9973
			150	47.6655	0.0050666	9.24911	0.1871	0.154013	50.0901	0.9974
			250	65.1196	0.0057575	78.6683	0.3465	0.0936333	68.6792	0.9999
35	5	3	50	12.8301	0.0029939	1.83654	0.0118	0.246274	12.9534	0.9999
			100	24.5174	0.0361571	6.25317	0.3572	0.155539	24.57	0.9999
			150	36.2926	0.0128968	11.0713	0.262	0.1375	36.3636	0.9999
			250	48.8479	0.0034545	67.6239	0.2222	0.0967814	49.0196	0.9999
50	3	0.5	50	31.3502	0.0034545	3.00677	0.2913	0.1014	32.0513	0.9998
			100	45.5719	0.0071393	50.7458	0.3895	0.00101359	57.4713	0.7203
			150	62.3198	0.0011515	60.3671	0.3748	0.049928	63.2911	0.9999
			250	100.175	0.0032242	125.806	0.2315	0.00405232	102.041	0.9901
50	3	1	50	32.8868	0.0078302	9.6984	0.3942	0.0135692	34.0136	0.9953
			100	34.7305	0.0036848	37.9053	0.3641	0.0206316	35.7143	0.9986
			150	38.7584	0.0029939	67.2202	0.406	0.0113889	48.7805	0.9983
			250	42.3885	1.1515e-09	140.832	0.1396	0.314509	53.7634	0.9998
50	3	2	50	20.4675	0.0009212	10.5342	0.3151	0.317525	20.4918	0.9999
			100	24.7055	0.0009212	27.0147	0.2407	0.103896	25	0.9999
			150	36.8236	0.0013818	59.3472	0.2239	0.036167	32.3625	0.9991
			250	45.8457	1.1515e-05	125.545	0.1976	0.285605	41.841	0.9999
50	3	3	50	13.3964	0.0036848	2.89468	0.3264	0.448852	13.5135	0.9999
			100	19.7286	0.0011515	22.8929	0.3727	0.15271	19.802	0.9999
			150	35.9806	0.0082908	9.80393	0.3628	0.0481688	36.3636	0.9998
			250	49.3007	0.0025333	60.6597	0.403	0.0189391	50.5051	0.9994
50	4	0.5	50	67.9236	0.009212	31.55	0.3049	0.0071365	72.9927	0.9981
			100	75.6216	0.0032242	10.8643	0.2681	0.102494	75.7576	0.9999
			150	113.157	0.006909	13.2099	0.2406	0.0455529	113.636	0.9999
			250	123.823	0.0016121	77.464	0.1522	0.0626273	120.482	0.9997
50	4	1	50	46.7565	0.0029939	35.8674	0.2589	0.0359552	47.1698	0.9997
			100	54.3151	0.0105938	5.24083	0.3914	0.0267008	55.8659	0.9997
			150	70.3492	0.0149695	27.5994	0.35	0.00245063	75.7576	0.9635
			250	75.1343	0.0006909	103.657	0.2715	0.0562065	75.7576	0.9999
50	4	2	50	24.008	0.0034545	17.7133	0.3645	0.0514067	24.3902	0.9996
			100	48.7744	0.0172725	2.09701	0.2393	0.0737953	35.5872	0.9999
			150	63.096	0.0112847	9.21298	0.3223	0.0292226	56.8182	0.9997
			250	54.9914	0.0020727	95.1262	0.4306	0.0138906	56.8182	0.9988
50	4	3	50	16.6827	0.0013818	15.2405	0.3297	0.209652	16.7504	0.9999
			100	34.2029	0.0016121	30.8461	0.2572	0.0951472	34.3643	0.9999
			150	49.9867	0.0002303	49.1134	0.1901	0.0261719	50.3581	0.9996
			250	38.1039	0.0009212	97.3195	0.5631	0.571429	40.3226	0.9999
50	5	0.5	50	40.9239	0.0011515	11.2954	0.05	0.0209018	42.0168	0.9991
			100	48.6973	0.0071393	41.4095	0.3056	0.030753	49.2611	0.9994
			150	59.4616	0.0034545	76.1553	0.1921	0.29241	58.4795	0.9999
			250	62.2173	0.0029939	183.738	0.4657	0.00659824	66.6667	0.9966
50	5	1	50	46.3739	0.0151998	18.1009	0.205	0.451042	24.1546	0.9999
			100	50.8074	0.0223391	10.2	0.3267	0.000626087	51.6667	0.9995
			150	60.6505	0.0195755	55.3095	0.4209	0.0597062	60.7614	0.9997
			250	68.3272	0.0020727	130.527	0.1516	0.0572255	70.9756	0.9959
50	5	2	50	25.0121	0.0011515	23.2648	0.2139	0.224227	25.0627	0.9999
			100	34.9392	0.0105938	9.63163	0.2116	0.0568007	35.3357	0.9997
			150	49.4999	0.0110544	3.16155	0.2246	12.0012	49.505	0.9999
			250	79.511	0.0179634	34.8578	0.2139	0.0269754	80.6452	0.9999
50	5	3	50	16.7057	0.0241815	3.93822	0.1611	1.76085	16.2249	0.9999
			100	33.3733	0.0278663	6.30957	0.1618	0.116033	33.1864	0.9998
			150	49.9904	0.0278663	9.54773	0.1488	0.166547	49.7525	0.9999
			250	77.1095	0.0073696	37.8966	0.2674	0.131044	77.6243	0.9999
